# Supplementary material for: Negative outcomes evoke cyclic irrational decisions in Rock, Paper, Scissors
Source: Sci Rep. 2016 Feb 4;6:20479. doi: 10.1038/srep20479 (PMC4740902; doi:10.1038/srep20479)
Supplement: Supplementary Information [file srep20479-s2.xls]

## Sheet: Sheet1
	Item trial n					Outcome trial n						First-order repetition effects																													Second-order repetition effects
											Item n	ROCK									PAPER									SCISSORS
											Outcome n	WIN			LOSE			DRAW			WIN			LOSE			DRAW			WIN			LOSE			DRAW				Strategy n+1	STAY			UP			DOWN
Item n	ROCK	PAPER	SCISSOR		Outcome n	WIN	DRAW	LOSE			Strategy n+1	STAY	UP	DOWN	STAY	UP	DOWN	STAY	UP	DOWN	STAY	UP	DOWN	STAY	UP	DOWN	STAY	UP	DOWN	STAY	UP	DOWN	STAY	UP	DOWN	STAY	UP	DOWN		Strategy n+2	STAY	UP	DOWN	STAY	UP	DOWN	STAY	UP	DOWN
1	0.311111	0.311111	0.377778		1	0.355556	0.328889	0.315556			1	0.136364	0.454545	0.409091	0.26087	0.478261	0.26087	0.208333	0.5	0.291667	0.125	0.416667	0.458333	0.238095	0.142857	0.619048	0.24	0.28	0.48	0.181818	0.424242	0.393939	0.192308	0.307692	0.5	0.208333	0.5	0.291667		1	0.224293	0.52924	0.246467	0.18733	0.49035	0.32232	0.14923	0.262987	0.587783
2	0.288889	0.368889	0.342222		2	0.377778	0.284444	0.337778			2	0.125	0.458333	0.416667	0.1	0.45	0.45	0.166667	0.555556	0.277778	0.1	0.466667	0.433333	0.103448	0.482759	0.413793	0.0416667	0.583333	0.375	0.2	0.666667	0.133333	0.037037	0.666667	0.296296	0.15	0.7	0.15		2	0.208333	0.343434	0.448232	0.0916972	0.722863	0.18544	0.133774	0.37473	0.491496
3	0.32	0.386667	0.293333		3	0.364444	0.297778	0.337778			3	0.36	0.12	0.52	0.0909091	0.181818	0.727273	0.272727	0.227273	0.5	0.129032	0.225806	0.645161	0.166667	0.533333	0.3	0.153846	0.423077	0.423077	0.208333	0.5	0.291667	0.291667	0.5	0.208333	0.111111	0.444444	0.444444		3	0.0930556	0.473611	0.433333	0.188168	0.473595	0.338236	0.185596	0.212217	0.602187
4	0.36	0.386667	0.253333		4	0.328889	0.328889	0.342222			4	0.451613	0.193548	0.354839	0.0869565	0.26087	0.652174	0.291667	0.333333	0.375	0.5	0.294118	0.205882	0.192308	0.461538	0.346154	0.111111	0.555556	0.333333	0.444444	0.444444	0.111111	0.115385	0.269231	0.615385	0.227273	0.636364	0.136364		4	0.195276	0.45508	0.349643	0.270776	0.360423	0.368801	0.266314	0.340388	0.393298
5	0.493333	0.288889	0.217778		5	0.288889	0.346667	0.364444			5	0.53125	0.1875	0.28125	0.405405	0.297297	0.297297	0.425	0.175	0.4	0.1	0.75	0.15	0.3	0.35	0.35	0.375	0.458333	0.166667	0.166667	0.166667	0.666667	0.28	0.24	0.48	0.0833333	0.25	0.666667		5	0.215451	0.379953	0.404595	0.375919	0.354573	0.269508	0.417235	0.213636	0.369129
6	0.395556	0.328889	0.275556		6	0.426667	0.306667	0.266667			6	0.2	0.142857	0.657143	0.391304	0.304348	0.304348	0.464286	0.25	0.285714	0.125	0.21875	0.65625	0.15	0.65	0.2	0.363636	0.227273	0.409091	0.037037	0.296296	0.666667	0.0588235	0.529412	0.411765	0.333333	0.166667	0.5		6	0.204004	0.407332	0.388664	0.225903	0.519094	0.255003	0.220875	0.174411	0.604714
7	0.395556	0.324444	0.28		7	0.355556	0.333333	0.311111			7	0.62069	0	0.37931	0.259259	0.222222	0.518519	0.645161	0.129032	0.225806	0.521739	0.173913	0.304348	0.0869565	0.434783	0.478261	0.461538	0.115385	0.423077	0.518519	0.222222	0.259259	0.0526316	0.263158	0.684211	0.529412	0.235294	0.235294		7	0.385708	0.171774	0.442518	0.338889	0.466667	0.194444	0.491444	0.0734403	0.435116
8	0.364444	0.275556	0.36		8	0.302222	0.404444	0.293333			8	0.416667	0.375	0.208333	0.409091	0.272727	0.318182	0.277778	0.388889	0.333333	0.375	0.1875	0.4375	0	0.526316	0.473684	0.192308	0.5	0.307692	0.269231	0.346154	0.384615	0.28	0.4	0.32	0.464286	0.25	0.285714		8	0.334402	0.384081	0.281517	0.28631	0.453571	0.260119	0.334799	0.230769	0.434432
9	0.337778	0.28	0.382222		9	0.422222	0.293333	0.284444			9	0.285714	0.321429	0.392857	0	0.416667	0.583333	0.130435	0.478261	0.391304	0.12	0.12	0.76	0	0.333333	0.666667	0	0.45	0.55	0.243902	0.292683	0.463415	0.0909091	0.272727	0.636364	0	0.380952	0.619048		9	0.199134	0.239177	0.561688	0.106428	0.550771	0.3428	0.0784483	0.234191	0.687361
10	0.302222	0.333333	0.364444		10	0.284444	0.333333	0.382222			10	0.166667	0.5	0.333333	0	0.6	0.4	0.214286	0.392857	0.392857	0.238095	0.333333	0.428571	0.0967742	0.322581	0.580645	0.363636	0.272727	0.363636	0.2	0.28	0.52	0.117647	0.5	0.382353	0.217391	0.347826	0.434783		10	0.20812	0.274786	0.517094	0.165079	0.555556	0.279365	0.146768	0.273275	0.579956
11	0.351111	0.355556	0.293333		11	0.382222	0.311111	0.306667			11	0.533333	0.266667	0.2	0	0.2	0.8	0.230769	0.307692	0.461538	0.37037	0.296296	0.333333	0.148148	0.333333	0.518519	0.115385	0.5	0.384615	0.346154	0.461538	0.192308	0.0909091	0.272727	0.636364	0.0555556	0.555556	0.388889		11	0.305171	0.307312	0.387516	0.14	0.533816	0.326184	0.195561	0.234864	0.569575
12	0.373333	0.306667	0.32		12	0.32	0.293333	0.386667			12	0.607143	0.214286	0.178571	0.111111	0.333333	0.555556	0.296296	0.296296	0.407407	0.47619	0.333333	0.190476	0	0.37037	0.62963	0.238095	0.428571	0.333333	0.478261	0.26087	0.26087	0.133333	0.333333	0.533333	0.277778	0.388889	0.333333		12	0.324463	0.33808	0.337457	0.261243	0.490961	0.247795	0.267677	0.177545	0.554779
13	0.346667	0.36	0.293333		13	0.351111	0.351111	0.297778			13	0.68	0.12	0.2	0.545455	0.363636	0.0909091	0.766667	0.1	0.133333	0.533333	0.2	0.266667	0.44	0.48	0.08	0.68	0.2	0.12	0.666667	0.285714	0.047619	0.3	0.65	0.05	0.791667	0.166667	0.0416667		13	0.703469	0.236063	0.0604682	0.482264	0.369082	0.148654	0.477183	0.286706	0.236111
14	0.662222	0.186667	0.151111		14	0.342222	0.297778	0.36			14	0.827586	0.0517241	0.12069	0.78	0.1	0.12	0.756098	0.146341	0.097561	0.75	0.0833333	0.166667	0.357143	0.428571	0.214286	0.615385	0.384615	0	0.8	0	0.2	0.3125	0.1875	0.5	0.307692	0	0.692308		14	0.768931	0.092956	0.138113	0.587179	0.15812	0.254701	0.583528	0.205439	0.211033
15	0.355556	0.275556	0.368889		15	0.368889	0.368889	0.262222			15	0.387097	0.483871	0.129032	0.458333	0.375	0.166667	0.478261	0.391304	0.130435	0.5	0.230769	0.269231	0.526316	0.315789	0.157895	0.4375	0.5	0.0625	0.478261	0.173913	0.347826	0.5625	0.3125	0.125	0.409091	0.272727	0.318182		15	0.576923	0.340081	0.082996	0.390601	0.256392	0.353007	0.420583	0.409067	0.17035
16	0.28	0.355556	0.364444		16	0.377778	0.315556	0.306667			16	0.409091	0.227273	0.363636	0.4375	0.1875	0.375	0.26087	0.217391	0.521739	0.310345	0.551724	0.137931	0.44	0.4	0.16	0.192308	0.5	0.307692	0.677419	0.290323	0.0322581	0.714286	0.285714	0	0.5	0.454545	0.0454545		16	0.622126	0.255747	0.122126	0.362479	0.366174	0.271346	0.374031	0.443161	0.182808
17	0.337778	0.395556	0.266667		17	0.342222	0.257778	0.4			17	0.65	0.05	0.3	0.612903	0.0967742	0.290323	0.695652	0.173913	0.130435	0.428571	0.228571	0.342857	0.35	0.2	0.45	0.769231	0.0769231	0.153846	0.3	0.45	0.25	0.263158	0.578947	0.157895	0.380952	0.52381	0.0952381		17	0.574389	0.2581	0.167511	0.35762	0.250891	0.391488	0.556856	0.172074	0.27107
18	0.382222	0.311111	0.306667		18	0.328889	0.32	0.351111			18	0.275862	0.0689655	0.655172	0.129032	0.322581	0.548387	0.26087	0.478261	0.26087	0.05	0.2	0.75	0.285714	0.285714	0.428571	0.181818	0.545455	0.272727	0.28	0.04	0.68	0.15	0.05	0.8	0.0833333	0.5	0.416667		18	0.127273	0.262121	0.610606	0.229641	0.278382	0.491977	0.137973	0.318926	0.543101
19	0.422222	0.297778	0.28		19	0.4	0.271111	0.328889			19	0.409091	0.272727	0.318182	0.307692	0.346154	0.346154	0.347826	0.304348	0.347826	0.346154	0.346154	0.307692	0.3	0.45	0.25	0.3	0.55	0.15	0.4	0.15	0.45	0.230769	0.307692	0.461538	0.294118	0.176471	0.529412		19	0.367454	0.341609	0.290937	0.329327	0.334388	0.336285	0.331667	0.292222	0.376111
20	0.235556	0.355556	0.408889		20	0.293333	0.373333	0.333333			20	0	0.5	0.5	0	0.684211	0.315789	0.05	0.55	0.4	0	0.190476	0.809524	0.107143	0.357143	0.535714	0.0333333	0.233333	0.733333	0.0689655	0.62069	0.310345	0.0740741	0.592593	0.333333	0.0588235	0.588235	0.352941		20	0	0.444444	0.555556	0.0692758	0.57959	0.351134	0.0316963	0.3696	0.598704
21	0.244444	0.36	0.395556		21	0.351111	0.275556	0.373333			21	0.4	0.3	0.3	0.222222	0.518519	0.259259	0.111111	0.666667	0.222222	0.25	0.5	0.25	0.16129	0.387097	0.451613	0.5	0.25	0.25	0.472222	0.472222	0.0555556	0.333333	0.625	0.0416667	0.321429	0.5	0.178571		21	0.395238	0.424444	0.180317	0.269236	0.551629	0.179135	0.344444	0.311111	0.344444
22	0.355556	0.297778	0.346667		22	0.324444	0.328889	0.346667			22	0.375	0.541667	0.0833333	0.233333	0.533333	0.233333	0.291667	0.375	0.333333	0.047619	0.714286	0.238095	0.217391	0.347826	0.434783	0.130435	0.565217	0.304348	0.222222	0.518519	0.259259	0.25	0.416667	0.333333	0.192308	0.615385	0.192308		22	0.236842	0.47076	0.292398	0.193209	0.611565	0.195226	0.201128	0.3632	0.435673
23	0.368889	0.293333	0.337778		23	0.297778	0.346667	0.355556			23	0.285714	0.52381	0.190476	0.357143	0.357143	0.285714	0.34375	0.34375	0.3125	0.208333	0.458333	0.333333	0.291667	0.375	0.333333	0.111111	0.166667	0.722222	0.136364	0.454545	0.409091	0.307692	0.307692	0.384615	0.0740741	0.444444	0.481481		23	0.177249	0.417989	0.404762	0.262962	0.474988	0.26205	0.214687	0.291156	0.494157
24	0.32	0.271111	0.408889		24	0.32	0.328889	0.351111			24	0.52381	0.285714	0.190476	0.4	0.48	0.12	0.25	0.5	0.25	0.15	0.2	0.65	0.190476	0.47619	0.333333	0.1	0.4	0.5	0.290323	0.451613	0.258065	0.387097	0.387097	0.225806	0.310345	0.413793	0.275862		24	0.269569	0.388293	0.342137	0.384881	0.405487	0.209632	0.228325	0.398533	0.373142
25	0.244444	0.382222	0.373333		25	0.351111	0.36	0.288889			25	0.318182	0.318182	0.363636	0.1875	0.5	0.3125	0.2	0.266667	0.533333	0.153846	0.346154	0.5	0.148148	0.481481	0.37037	0.151515	0.212121	0.636364	0.166667	0.733333	0.1	0.238095	0.571429	0.190476	0.3125	0.53125	0.15625		25	0.113636	0.438312	0.448052	0.251892	0.413881	0.334227	0.177945	0.526316	0.295739
26	0.577778	0.173333	0.248889		26	0.302222	0.333333	0.364444			26	0.545455	0.295455	0.159091	0.5	0.275	0.225	0.581395	0.27907	0.139535	0	0.545455	0.454545	0.25	0.25	0.5	0.0833333	0.583333	0.333333	0.0833333	0.166667	0.75	0.0384615	0.192308	0.769231	0.0555556	0.277778	0.666667		26	0.444358	0.177019	0.378623	0.338914	0.402339	0.258747	0.249521	0.327373	0.423106
27	0.315556	0.306667	0.377778		27	0.346667	0.355556	0.297778			27	0	0.482759	0.517241	0	0.4375	0.5625	0.0416667	0.416667	0.541667	0	0.25	0.75	0.0454545	0.363636	0.590909	0	0.333333	0.666667	0	0.37037	0.62963	0.103448	0.413793	0.482759	0.107143	0.285714	0.607143		27	0	0.222222	0.777778	0.0277778	0.466414	0.505808	0.0166667	0.337884	0.645449
28	0.377778	0.351111	0.271111		28	0.351111	0.297778	0.351111			28	0.71875	0.09375	0.1875	0.230769	0.461538	0.307692	0.423077	0.192308	0.384615	0.666667	0.148148	0.185185	0.230769	0.538462	0.230769	0.4	0.4	0.2	0.578947	0.210526	0.210526	0.192308	0.423077	0.384615	0.533333	0.333333	0.133333		28	0.329861	0.381629	0.28851	0.593056	0.264691	0.142252	0.544746	0.177057	0.278197
29	0.288889	0.342222	0.368889		29	0.328889	0.342222	0.328889			29	0.857143	0	0.142857	0.0952381	0.333333	0.571429	0.318182	0.5	0.181818	0.68	0.12	0.2	0.28	0.24	0.48	0.16	0.48	0.36	0.75	0.178571	0.0714286	0.346154	0.192308	0.461538	0.241379	0.689655	0.0689655		29	0.400714	0.272559	0.326727	0.384314	0.336471	0.279216	0.537037	0.282828	0.180135
30	0.271111	0.4	0.328889		30	0.333333	0.324444	0.342222			30	0.5625	0.1875	0.25	0.0434783	0.173913	0.782609	0.0952381	0.809524	0.0952381	0.636364	0.151515	0.212121	0.205882	0.294118	0.5	0.0952381	0.714286	0.190476	0.565217	0.347826	0.0869565	0.15	0.2	0.65	0.193548	0.774194	0.0322581		30	0.35369	0.36467	0.28164	0.245977	0.458621	0.295402	0.320175	0.363304	0.31652
31	0.355556	0.333333	0.311111		31	0.302222	0.391111	0.306667			31	0.5	0.285714	0.214286	0	0.416667	0.583333	0.04	0.8	0.16	0.473684	0.315789	0.210526	0.0769231	0.461538	0.461538	0.1	0.766667	0.133333	0.4	0.4	0.2	0	0.333333	0.666667	0.09375	0.71875	0.1875		31	0.0952381	0.630952	0.27381	0.239226	0.522364	0.23841	0.157895	0.378747	0.463358
